# Supplementary material for: New Coleoptera records from New Brunswick, Canada: Mordellidae and Ripiphoridae
Source: Zookeys. 2012 Apr 4;(179):243–56. doi: 10.3897/zookeys.179.2583 (PMC3337063; doi:10.3897/zookeys.179.2583)
Supplement: XML Treatment for Tomoxia inclusa [file zookeys.179.2583-treatment2.xml]

<!DOCTYPE tp:taxon-treatment
  PUBLIC "-//TaxonX//DTD Taxonomic Treatment Publishing DTD v0 20100105//EN" "tax-treatment-NSO.dtd">
<tp:taxon-treatment xmlns:tp="http://www.plazi.org/taxpub"><tp:treatment-meta><mixed-citation publication-type="journal"><person-group><name><surname>Webster</surname><given-names>Reginald P.</given-names></name><name><surname>Sweeney</surname><given-names>Jon D.</given-names></name><name><surname>DeMerchant</surname><given-names>Ian</given-names></name></person-group><article-title>New Coleoptera records from New Brunswick, Canada: Mordellidae and Ripiphoridae</article-title><source>Zookeys</source><day>4</day><month>4</month><year>2012</year><volume>2012</volume><issue>179</issue><fpage>243</fpage><lpage>256</lpage><pub-id pub-id-type="doi">10.3897/zookeys.179.2583</pub-id></mixed-citation></tp:treatment-meta><tp:nomenclature><tp:taxon-name>
                            <tp:taxon-name-part taxon-name-part-type="genus">Tomoxia</tp:taxon-name-part>
                            <tp:taxon-name-part taxon-name-part-type="species">inclusa</tp:taxon-name-part>
                        <object-id xmlns:xlink="http://www.w3.org/1999/xlink" xlink:type="simple">http://species-id.net/wiki/Tomoxia_inclusa</object-id>
								</tp:taxon-name><tp:taxon-authority>LeConte, 1862**</tp:taxon-authority><xref ref-type="fig" rid="F2">Map 2</xref></tp:nomenclature><tp:treatment-sec sec-type="Material examined"><title>Material examined.</title><p><bold>New Brunswick, Queens Co.</bold>, Cranberry Lake P.N.A, <named-content xmlns:xlink="http://www.w3.org/1999/xlink" content-type="dwc:verbatimCoordinates" xlink:type="simple">46.1125°N, 65.6075°W</named-content>, 6.VIII.2009, M.-A. Giguère, old red oak forest, on flowers of <italic><tp:taxon-name>Spiraea alba</tp:taxon-name></italic> (1, AFC); same locality data and forest type, 13–20.VII.2011, M. Roy &amp; V. Webster, Lindgren funnel trap in forest canopy (1, RWC). <bold>Sunbury Co.</bold>, Acadia Research Forest, <named-content xmlns:xlink="http://www.w3.org/1999/xlink" content-type="dwc:verbatimCoordinates" xlink:type="simple">45.9866°N, 66.3841°W</named-content>, 21–29.VII.2009, R. Webster &amp; M.-A. Giguère, mature (110-year-old) red spruce forest with scattered red maple and balsam fir, Lindgren funnel trap (1, AFC). <bold>York Co.</bold>, Charters Settlement, <named-content xmlns:xlink="http://www.w3.org/1999/xlink" content-type="dwc:verbatimCoordinates" xlink:type="simple">45.8267°N, 66.7343°W</named-content>, 8.VII.2005, R. P. Webster, mixed forest, on recently cut spruce log (1, RWC); same locality and collector but <named-content xmlns:xlink="http://www.w3.org/1999/xlink" content-type="dwc:verbatimCoordinates" xlink:type="simple">45.8331°N, 66.7410°W</named-content>, 23.VII.2005, sedge marsh on flowers of <italic><tp:taxon-name>Spiraea alba</tp:taxon-name></italic> (1, RWC).</p><fig id="F2" position="float" orientation="portrait"><label>Map 2.</label><caption><p>Collection localities in New Brunswick, Canada of <italic><tp:taxon-name>Tomoxia inclusa</tp:taxon-name></italic>.</p></caption><graphic xmlns:xlink="http://www.w3.org/1999/xlink" xlink:href="ZooKeys-179-243-g002.jpg" position="float" orientation="portrait" xlink:type="simple"/></fig></tp:treatment-sec><tp:treatment-sec sec-type="Collection and habitat data"><title>Collection and habitat data.</title><p><italic><tp:taxon-name>Tomoxia inclusa</tp:taxon-name></italic> was found in an old red oak forest, a mixed forest, and a mature red spruce (<italic><tp:taxon-name>Picea rubens</tp:taxon-name></italic> Sarg.) forest. Adults were collected from flowers of meadowsweet (<italic><tp:taxon-name>Spiraea alba</tp:taxon-name></italic> Du Roi), on a recently cut spruce (<italic><tp:taxon-name>Picea</tp:taxon-name></italic> sp.) log, and in Lindgren funnel traps. This species was collected during July in New Brunswick. This species has been reared from <italic><tp:taxon-name>Tilia</tp:taxon-name></italic> sp. (<xref ref-type="bibr" rid="B4">Brimley 1951</xref>).</p></tp:treatment-sec><tp:treatment-sec sec-type="Distribution"><title>Distribution in Canada and Alaska.</title><p>ON, QC, <bold>NB</bold> (<xref ref-type="bibr" rid="B19">McNamara 1991</xref>).</p></tp:treatment-sec><ref-list><ref id="B4"><mixed-citation xmlns:xlink="http://www.w3.org/1999/xlink" xlink:type="simple"><person-group><name name-style="western"><surname>Brimley</surname><given-names>JF</given-names></name></person-group> (<year>1951</year>)<article-title> Mordellidae of Prince Edward County, Ontario, (Coleoptera).</article-title><source>The Canadian Entomologist </source><volume>83</volume>: <fpage>278</fpage>-<lpage>279</lpage>. doi: <ext-link ext-link-type="uri" xlink:href="http://dx.doi.org/10.4039/Ent83278-10" xlink:type="simple">10.4039/Ent83278-10</ext-link></mixed-citation></ref><ref id="B19"><mixed-citation xmlns:xlink="http://www.w3.org/1999/xlink" xlink:type="simple"><person-group><name name-style="western"><surname>McNamara</surname><given-names>J</given-names></name></person-group> (<year>1991</year>)<article-title> Family Mordellidae: tumbling flower beetles.</article-title> In: <person-group><name name-style="western"><surname>Bousquet</surname><given-names>Y</given-names></name></person-group> (<role>Ed</role>). <issue-title>Checklist of Beetles of Canada and Alaska.</issue-title><source>Publication 1861/E, Agriculture Canada, Research Branch, Ottawa, Ontario</source>: <fpage>248</fpage>-<lpage>250</lpage>.</mixed-citation></ref></ref-list></tp:taxon-treatment>
