# Supplementary material for: New Coleoptera records from New Brunswick, Canada: Mordellidae and Ripiphoridae
Source: Zookeys. 2012 Apr 4;(179):243–56. doi: 10.3897/zookeys.179.2583 (PMC3337063; doi:10.3897/zookeys.179.2583)
Supplement: XML Treatment for Yakuhananomia bidentata [file zookeys.179.2583-treatment3.xml]

<!DOCTYPE tp:taxon-treatment
  PUBLIC "-//TaxonX//DTD Taxonomic Treatment Publishing DTD v0 20100105//EN" "tax-treatment-NSO.dtd">
<tp:taxon-treatment xmlns:tp="http://www.plazi.org/taxpub"><tp:treatment-meta><mixed-citation publication-type="journal"><person-group><name><surname>Webster</surname><given-names>Reginald P.</given-names></name><name><surname>Sweeney</surname><given-names>Jon D.</given-names></name><name><surname>DeMerchant</surname><given-names>Ian</given-names></name></person-group><article-title>New Coleoptera records from New Brunswick, Canada: Mordellidae and Ripiphoridae</article-title><source>Zookeys</source><day>4</day><month>4</month><year>2012</year><volume>2012</volume><issue>179</issue><fpage>243</fpage><lpage>256</lpage><pub-id pub-id-type="doi">10.3897/zookeys.179.2583</pub-id></mixed-citation></tp:treatment-meta><tp:nomenclature><tp:taxon-name>
                            <tp:taxon-name-part taxon-name-part-type="genus">Yakuhananomia</tp:taxon-name-part>
                            <tp:taxon-name-part taxon-name-part-type="species">bidentata</tp:taxon-name-part>
                        <object-id xmlns:xlink="http://www.w3.org/1999/xlink" xlink:type="simple">http://species-id.net/wiki/Yakuhananomia_bidentata</object-id>
								</tp:taxon-name><tp:taxon-authority>(Say, 1824)**</tp:taxon-authority><xref ref-type="fig" rid="F3">Map 3</xref></tp:nomenclature><tp:treatment-sec sec-type="Material examined"><title>Material examined.</title><p><bold>New Brunswick, Queens Co.</bold>, Grand Lake Meadows P.N.A., <named-content xmlns:xlink="http://www.w3.org/1999/xlink" content-type="dwc:verbatimCoordinates" xlink:type="simple">45.8227°N, 66.1209°W</named-content>, 5–19.VII.2011, 19.VII-5.VIII.2011, M. Roy &amp; V. Webster, old silver maple forest and seasonally flooded marsh, Lindgren funnel traps in forest canopy (4, RWC).</p><fig id="F3" position="float" orientation="portrait"><label>Map 3.</label><caption><p>Collection localities in New Brunswick, Canada of <italic><tp:taxon-name>Yakuhananomia bidentata</tp:taxon-name></italic>.</p></caption><graphic xmlns:xlink="http://www.w3.org/1999/xlink" xlink:href="ZooKeys-179-243-g003.jpg" position="float" orientation="portrait" xlink:type="simple"/></fig></tp:treatment-sec><tp:treatment-sec sec-type="Collection and habitat data"><title>Collection and habitat data.</title><p>In New Brunswick, adults of this large species were captured during July and August in Lindgren funnel traps in the forest canopy in a silver maple (<italic><tp:taxon-name>Acer saccharinum</tp:taxon-name></italic> L.) swamp. <xref ref-type="bibr" rid="B6">Downie and Arnett (1996)</xref> reported this species from boles of dead and dying hickory (<italic><tp:taxon-name>Carya</tp:taxon-name></italic> sp.) trees in Indiana and New York.</p></tp:treatment-sec><tp:treatment-sec sec-type="Distribution"><title>Distribution in Canada and Alaska.</title><p>ON, QC, <bold>NB</bold> (<xref ref-type="bibr" rid="B19">McNamara 1991</xref>).<!--PageBreak--></p></tp:treatment-sec><ref-list><ref id="B6"><mixed-citation xmlns:xlink="http://www.w3.org/1999/xlink" xlink:type="simple"><person-group><name name-style="western"><surname>Downie</surname><given-names>NM</given-names></name><name name-style="western"><surname>Arnett</surname><given-names>RH Jr.</given-names></name></person-group> (<year>1996</year>)<source> The Beetles of Northeastern North America, Volumes 1 and 2.</source><publisher-name>Sandhill Crane Press</publisher-name>, <publisher-loc>Gainesville</publisher-loc>, <lpage>1721</lpage> pp.</mixed-citation></ref><ref id="B19"><mixed-citation xmlns:xlink="http://www.w3.org/1999/xlink" xlink:type="simple"><person-group><name name-style="western"><surname>McNamara</surname><given-names>J</given-names></name></person-group> (<year>1991</year>)<article-title> Family Mordellidae: tumbling flower beetles.</article-title> In: <person-group><name name-style="western"><surname>Bousquet</surname><given-names>Y</given-names></name></person-group> (<role>Ed</role>). <issue-title>Checklist of Beetles of Canada and Alaska.</issue-title><source>Publication 1861/E, Agriculture Canada, Research Branch, Ottawa, Ontario</source>: <fpage>248</fpage>-<lpage>250</lpage>.</mixed-citation></ref></ref-list></tp:taxon-treatment>
