# Supplementary material for: New Coleoptera records from New Brunswick, Canada: Mordellidae and Ripiphoridae
Source: Zookeys. 2012 Apr 4;(179):243–56. doi: 10.3897/zookeys.179.2583 (PMC3337063; doi:10.3897/zookeys.179.2583)
Supplement: XML Treatment for Falsomordellistena pubescens [file zookeys.179.2583-treatment5.xml]

<!DOCTYPE tp:taxon-treatment
  PUBLIC "-//TaxonX//DTD Taxonomic Treatment Publishing DTD v0 20100105//EN" "tax-treatment-NSO.dtd">
<tp:taxon-treatment xmlns:tp="http://www.plazi.org/taxpub"><tp:treatment-meta><mixed-citation publication-type="journal"><person-group><name><surname>Webster</surname><given-names>Reginald P.</given-names></name><name><surname>Sweeney</surname><given-names>Jon D.</given-names></name><name><surname>DeMerchant</surname><given-names>Ian</given-names></name></person-group><article-title>New Coleoptera records from New Brunswick, Canada: Mordellidae and Ripiphoridae</article-title><source>Zookeys</source><day>4</day><month>4</month><year>2012</year><volume>2012</volume><issue>179</issue><fpage>243</fpage><lpage>256</lpage><pub-id pub-id-type="doi">10.3897/zookeys.179.2583</pub-id></mixed-citation></tp:treatment-meta><tp:nomenclature><tp:taxon-name>
                            <tp:taxon-name-part taxon-name-part-type="genus">Falsomordellistena</tp:taxon-name-part>
                            <tp:taxon-name-part taxon-name-part-type="species">pubescens</tp:taxon-name-part>
                        <object-id xmlns:xlink="http://www.w3.org/1999/xlink" xlink:type="simple">http://species-id.net/wiki/Falsomordellistena_pubescens</object-id>
								</tp:taxon-name><tp:taxon-authority>(Fabricius, 1798)***</tp:taxon-authority><xref ref-type="fig" rid="F5">Map 5</xref></tp:nomenclature><tp:treatment-sec sec-type="Material examined"><title>Material examined.</title><p><bold>Canada, New Brunswick,</bold> <bold>York Co.</bold>, Rt. 645 at Beaver Brook, <named-content xmlns:xlink="http://www.w3.org/1999/xlink" content-type="dwc:verbatimCoordinates" xlink:type="simple">45.6830°N, 66.8679°W</named-content>, 8.VII.2008, R. P. Webster, red maple and alder swamp, on flowers of <italic><tp:taxon-name>Ilex verticiliata</tp:taxon-name></italic> (winter berry) (18, NBM, RWC).</p><fig id="F5" position="float" orientation="portrait"><label>Map 5.</label><caption><p>Collection localities in New Brunswick, Canada of <italic><tp:taxon-name>Falsomordellistena pubescens</tp:taxon-name></italic>.</p></caption><graphic xmlns:xlink="http://www.w3.org/1999/xlink" xlink:href="ZooKeys-179-243-g005.jpg" position="float" orientation="portrait" xlink:type="simple"/></fig></tp:treatment-sec><tp:treatment-sec sec-type="Collection and habitat data"><title>Collection and habitat data.</title><p>A large series of this species was collected from flowers of winter berry (<italic><tp:taxon-name>Ilex verticiliata</tp:taxon-name></italic> (L.) Gray) in a red maple (<italic><tp:taxon-name>Acer rubrum</tp:taxon-name></italic> L.) and alder (<italic><tp:taxon-name>Alnus</tp:taxon-name></italic> sp.) swamp. Adults were captured during early July. In Wisconsin, this species was captured in malaise traps on the margin of a southern mixed deciduous hardwood forest (<xref ref-type="bibr" rid="B16">Lisberg and Young 2003</xref>). <xref ref-type="bibr" rid="B6">Downie and Arnett (1996)</xref> reported this species as common on various wild flowers in Indiana.</p></tp:treatment-sec><tp:treatment-sec sec-type="Distribution"><title>Distribution in Canada and Alaska.</title><p><bold>NB</bold> (new Canadian record).</p></tp:treatment-sec><ref-list><ref id="B16"><mixed-citation xmlns:xlink="http://www.w3.org/1999/xlink" xlink:type="simple"><person-group><name name-style="western"><surname>Lisberg</surname><given-names>AE</given-names></name><name name-style="western"><surname>Young</surname><given-names>DK</given-names></name></person-group> (<year>2003</year>)<article-title> An annotated checklist of Wisconsin Mordellidae (Coleoptera).</article-title><source>Insecta Mundi </source><volume>17</volume>: <fpage>195</fpage>-<lpage>202</lpage>.</mixed-citation></ref><ref id="B6"><mixed-citation xmlns:xlink="http://www.w3.org/1999/xlink" xlink:type="simple"><person-group><name name-style="western"><surname>Downie</surname><given-names>NM</given-names></name><name name-style="western"><surname>Arnett</surname><given-names>RH Jr.</given-names></name></person-group> (<year>1996</year>)<source> The Beetles of Northeastern North America, Volumes 1 and 2.</source><publisher-name>Sandhill Crane Press</publisher-name>, <publisher-loc>Gainesville</publisher-loc>, <lpage>1721</lpage> pp.</mixed-citation></ref></ref-list></tp:taxon-treatment>
