# Supplementary material for: New Coleoptera records from New Brunswick, Canada: Mordellidae and Ripiphoridae
Source: Zookeys. 2012 Apr 4;(179):243–56. doi: 10.3897/zookeys.179.2583 (PMC3337063; doi:10.3897/zookeys.179.2583)
Supplement: XML Treatment for Glipostenoda ambusta [file zookeys.179.2583-treatment6.xml]

<!DOCTYPE tp:taxon-treatment
  PUBLIC "-//TaxonX//DTD Taxonomic Treatment Publishing DTD v0 20100105//EN" "tax-treatment-NSO.dtd">
<tp:taxon-treatment xmlns:tp="http://www.plazi.org/taxpub"><tp:treatment-meta><mixed-citation publication-type="journal"><person-group><name><surname>Webster</surname><given-names>Reginald P.</given-names></name><name><surname>Sweeney</surname><given-names>Jon D.</given-names></name><name><surname>DeMerchant</surname><given-names>Ian</given-names></name></person-group><article-title>New Coleoptera records from New Brunswick, Canada: Mordellidae and Ripiphoridae</article-title><source>Zookeys</source><day>4</day><month>4</month><year>2012</year><volume>2012</volume><issue>179</issue><fpage>243</fpage><lpage>256</lpage><pub-id pub-id-type="doi">10.3897/zookeys.179.2583</pub-id></mixed-citation></tp:treatment-meta><tp:nomenclature><tp:taxon-name>
                            <tp:taxon-name-part taxon-name-part-type="genus">Glipostenoda</tp:taxon-name-part>
                            <tp:taxon-name-part taxon-name-part-type="species">ambusta</tp:taxon-name-part>
                        <object-id xmlns:xlink="http://www.w3.org/1999/xlink" xlink:type="simple">http://species-id.net/wiki/Glipostenoda_ambusta</object-id>
								</tp:taxon-name><tp:taxon-authority>(LeConte, 1862)</tp:taxon-authority><xref ref-type="fig" rid="F6">Map 6</xref></tp:nomenclature><tp:treatment-sec sec-type="Material examined"><title>Material examined.</title><p><bold>New Brunswick, Carleton Co.</bold>,Jackson Falls,Bell Forest, <named-content xmlns:xlink="http://www.w3.org/1999/xlink" content-type="dwc:verbatimCoordinates" xlink:type="simple">46.2200°N, 67.7231°W</named-content>, 19–28.VII.2008, R. P. Webster, mature hardwood forest, Lindgren funnel trap (1, RWC).</p><fig id="F6" position="float" orientation="portrait"><label>Map 6.</label><caption><p>Collection localities in New Brunswick, Canada of <italic><tp:taxon-name>Glipostenoda ambusta</tp:taxon-name></italic>.</p></caption><graphic xmlns:xlink="http://www.w3.org/1999/xlink" xlink:href="ZooKeys-179-243-g006.jpg" position="float" orientation="portrait" xlink:type="simple"/></fig></tp:treatment-sec><tp:treatment-sec sec-type="Collection and habitat data"><title>Collection and habitat data.</title><p>One individual of this species was captured during July in a Lindgren funnel trap in a mature hardwood forest with sugar maple (<italic><tp:taxon-name>Acer saccharum</tp:taxon-name></italic> Marsh.), American beech (<italic><tp:taxon-name>Fagus grandifolia</tp:taxon-name></italic> Ehrh.), and white ash (<italic><tp:taxon-name>Fraxinus americana</tp:taxon-name></italic> L.). Elsewhere, <xref ref-type="bibr" rid="B16">Lisberg and Young (2003)</xref> collected one specimen of this species from Queen Anne’s lace (<italic><tp:taxon-name>Daucus carota</tp:taxon-name></italic> L.) and others from flight intercept and<!--PageBreak--> malaise traps in an oak barrens adjacent to a sand barrens and field. <xref ref-type="bibr" rid="B6">Downie and Arnett (1996)</xref> reported this species from basswood (<italic><tp:taxon-name>Tilia americana</tp:taxon-name></italic> L.) in Indiana.</p></tp:treatment-sec><tp:treatment-sec sec-type="Distribution"><title>Distribution in Canada and Alaska.</title><p>BC, ON, QC, <bold>NB,</bold> NS (<xref ref-type="bibr" rid="B19">McNamara 1991</xref>; <xref ref-type="bibr" rid="B18">Majka and Jackman 2006</xref>). <xref ref-type="bibr" rid="B18">Majka and Jackman (2006)</xref> reported this species for the first time in the Maritime provinces from Nova Scotia.</p></tp:treatment-sec><ref-list><ref id="B16"><mixed-citation xmlns:xlink="http://www.w3.org/1999/xlink" xlink:type="simple"><person-group><name name-style="western"><surname>Lisberg</surname><given-names>AE</given-names></name><name name-style="western"><surname>Young</surname><given-names>DK</given-names></name></person-group> (<year>2003</year>)<article-title> An annotated checklist of Wisconsin Mordellidae (Coleoptera).</article-title><source>Insecta Mundi </source><volume>17</volume>: <fpage>195</fpage>-<lpage>202</lpage>.</mixed-citation></ref><ref id="B6"><mixed-citation xmlns:xlink="http://www.w3.org/1999/xlink" xlink:type="simple"><person-group><name name-style="western"><surname>Downie</surname><given-names>NM</given-names></name><name name-style="western"><surname>Arnett</surname><given-names>RH Jr.</given-names></name></person-group> (<year>1996</year>)<source> The Beetles of Northeastern North America, Volumes 1 and 2.</source><publisher-name>Sandhill Crane Press</publisher-name>, <publisher-loc>Gainesville</publisher-loc>, <lpage>1721</lpage> pp.</mixed-citation></ref><ref id="B19"><mixed-citation xmlns:xlink="http://www.w3.org/1999/xlink" xlink:type="simple"><person-group><name name-style="western"><surname>McNamara</surname><given-names>J</given-names></name></person-group> (<year>1991</year>)<article-title> Family Mordellidae: tumbling flower beetles.</article-title> In: <person-group><name name-style="western"><surname>Bousquet</surname><given-names>Y</given-names></name></person-group> (<role>Ed</role>). <issue-title>Checklist of Beetles of Canada and Alaska.</issue-title><source>Publication 1861/E, Agriculture Canada, Research Branch, Ottawa, Ontario</source>: <fpage>248</fpage>-<lpage>250</lpage>.</mixed-citation></ref><ref id="B18"><mixed-citation xmlns:xlink="http://www.w3.org/1999/xlink" xlink:type="simple"><person-group><name name-style="western"><surname>Majka</surname><given-names>CG</given-names></name><name name-style="western"><surname>Jackman</surname><given-names>JA</given-names></name></person-group> (<year>2006</year>)<article-title> The Mordellidae (Coleoptera) of the Maritime provinces of Canada.</article-title><source>The Canadian Entomologist </source><volume>138</volume>: <fpage>292</fpage>-<lpage>304</lpage>. doi: <ext-link ext-link-type="uri" xlink:href="http://dx.doi.org/10.4039/n05-080" xlink:type="simple">10.4039/n05-080</ext-link></mixed-citation></ref></ref-list></tp:taxon-treatment>
