# Supplementary material for: New Coleoptera records from New Brunswick, Canada: Mordellidae and Ripiphoridae
Source: Zookeys. 2012 Apr 4;(179):243–56. doi: 10.3897/zookeys.179.2583 (PMC3337063; doi:10.3897/zookeys.179.2583)
Supplement: XML Treatment for Mordellina ancilla [file zookeys.179.2583-treatment7.xml]

<!DOCTYPE tp:taxon-treatment
  PUBLIC "-//TaxonX//DTD Taxonomic Treatment Publishing DTD v0 20100105//EN" "tax-treatment-NSO.dtd">
<tp:taxon-treatment xmlns:tp="http://www.plazi.org/taxpub"><tp:treatment-meta><mixed-citation publication-type="journal"><person-group><name><surname>Webster</surname><given-names>Reginald P.</given-names></name><name><surname>Sweeney</surname><given-names>Jon D.</given-names></name><name><surname>DeMerchant</surname><given-names>Ian</given-names></name></person-group><article-title>New Coleoptera records from New Brunswick, Canada: Mordellidae and Ripiphoridae</article-title><source>Zookeys</source><day>4</day><month>4</month><year>2012</year><volume>2012</volume><issue>179</issue><fpage>243</fpage><lpage>256</lpage><pub-id pub-id-type="doi">10.3897/zookeys.179.2583</pub-id></mixed-citation></tp:treatment-meta><tp:nomenclature><tp:taxon-name>
                            <tp:taxon-name-part taxon-name-part-type="genus">Mordellina</tp:taxon-name-part>
                            <tp:taxon-name-part taxon-name-part-type="species">ancilla</tp:taxon-name-part>
                        <object-id xmlns:xlink="http://www.w3.org/1999/xlink" xlink:type="simple">http://species-id.net/wiki/Mordellina_ancilla</object-id>
								</tp:taxon-name><tp:taxon-authority>(LeConte, 1862)</tp:taxon-authority><xref ref-type="fig" rid="F7">Map 7</xref></tp:nomenclature><tp:treatment-sec sec-type="Material examined"><title>Material examined.</title><p><bold>New Brunswick, York Co.</bold>, Charters Settlement, <named-content xmlns:xlink="http://www.w3.org/1999/xlink" content-type="dwc:verbatimCoordinates" xlink:type="simple">45.8430°N, 66.7275°W</named-content>, 27.VI.2004, R. P. Webster, regenerating mixed forest, sweeping foliage in brushy opening (1, RWC).</p><fig id="F7" position="float" orientation="portrait"><label>Map 7.</label><caption><p>Collection localities in New Brunswick, Canada of <italic><tp:taxon-name>Mordellina ancilla</tp:taxon-name></italic>.</p></caption><graphic xmlns:xlink="http://www.w3.org/1999/xlink" xlink:href="ZooKeys-179-243-g007.jpg" position="float" orientation="portrait" xlink:type="simple"/></fig></tp:treatment-sec><tp:treatment-sec sec-type="Collection and habitat data"><title>Collection and habitat data.</title><p>One individual of this species was swept from foliage in a brushy opening of a regenerating (20-year-old) mixed forest during late June. This species was reared from <italic><tp:taxon-name>Gleditsia triacanthos</tp:taxon-name></italic> L. (<tp:taxon-name>Fabaceae</tp:taxon-name>) (larvae feed inside the thorns) in Tennessee, USA (<xref ref-type="bibr" rid="B8">Ford and Jackman 1996</xref>), but undoubtedly uses other hosts in New Brunswick as this host species does not occur in the province.</p></tp:treatment-sec><tp:treatment-sec sec-type="Distribution"><title>Distribution in Canada and Alaska.</title><p>ON, <bold>NB,</bold> NS (<xref ref-type="bibr" rid="B19">McNamara 1991</xref>; <xref ref-type="bibr" rid="B18">Majka and Jackman 2006</xref>). <italic><tp:taxon-name>Mordellina ancilla</tp:taxon-name></italic> was newly recorded from Nova Scotia and the Maritime provinces by <xref ref-type="bibr" rid="B18">Majka and Jackman (2006)</xref>.</p></tp:treatment-sec><ref-list><ref id="B8"><mixed-citation xmlns:xlink="http://www.w3.org/1999/xlink" xlink:type="simple"><person-group><name name-style="western"><surname>Ford</surname><given-names>EJ</given-names></name><name name-style="western"><surname>Jackman</surname><given-names>JA</given-names></name></person-group> (<year>1996</year>)<article-title> New larval host plant data associations of tumbling flower beetles (Coleoptera: Mordellidae) in North America.</article-title><source>The Coleopterists Bulletin </source><volume>50</volume>: <fpage>361</fpage>-<lpage>368</lpage>.</mixed-citation></ref><ref id="B19"><mixed-citation xmlns:xlink="http://www.w3.org/1999/xlink" xlink:type="simple"><person-group><name name-style="western"><surname>McNamara</surname><given-names>J</given-names></name></person-group> (<year>1991</year>)<article-title> Family Mordellidae: tumbling flower beetles.</article-title> In: <person-group><name name-style="western"><surname>Bousquet</surname><given-names>Y</given-names></name></person-group> (<role>Ed</role>). <issue-title>Checklist of Beetles of Canada and Alaska.</issue-title><source>Publication 1861/E, Agriculture Canada, Research Branch, Ottawa, Ontario</source>: <fpage>248</fpage>-<lpage>250</lpage>.</mixed-citation></ref><ref id="B18"><mixed-citation xmlns:xlink="http://www.w3.org/1999/xlink" xlink:type="simple"><person-group><name name-style="western"><surname>Majka</surname><given-names>CG</given-names></name><name name-style="western"><surname>Jackman</surname><given-names>JA</given-names></name></person-group> (<year>2006</year>)<article-title> The Mordellidae (Coleoptera) of the Maritime provinces of Canada.</article-title><source>The Canadian Entomologist </source><volume>138</volume>: <fpage>292</fpage>-<lpage>304</lpage>. doi: <ext-link ext-link-type="uri" xlink:href="http://dx.doi.org/10.4039/n05-080" xlink:type="simple">10.4039/n05-080</ext-link></mixed-citation></ref></ref-list></tp:taxon-treatment>
