# Supplementary material for: New Coleoptera records from New Brunswick, Canada: Mordellidae and Ripiphoridae
Source: Zookeys. 2012 Apr 4;(179):243–56. doi: 10.3897/zookeys.179.2583 (PMC3337063; doi:10.3897/zookeys.179.2583)
Supplement: XML Treatment for Mordellistena fuscipennis [file zookeys.179.2583-treatment9.xml]

<!DOCTYPE tp:taxon-treatment
  PUBLIC "-//TaxonX//DTD Taxonomic Treatment Publishing DTD v0 20100105//EN" "tax-treatment-NSO.dtd">
<tp:taxon-treatment xmlns:tp="http://www.plazi.org/taxpub"><tp:treatment-meta><mixed-citation publication-type="journal"><person-group><name><surname>Webster</surname><given-names>Reginald P.</given-names></name><name><surname>Sweeney</surname><given-names>Jon D.</given-names></name><name><surname>DeMerchant</surname><given-names>Ian</given-names></name></person-group><article-title>New Coleoptera records from New Brunswick, Canada: Mordellidae and Ripiphoridae</article-title><source>Zookeys</source><day>4</day><month>4</month><year>2012</year><volume>2012</volume><issue>179</issue><fpage>243</fpage><lpage>256</lpage><pub-id pub-id-type="doi">10.3897/zookeys.179.2583</pub-id></mixed-citation></tp:treatment-meta><tp:nomenclature><tp:taxon-name>
                            <tp:taxon-name-part taxon-name-part-type="genus">Mordellistena</tp:taxon-name-part>
                            <tp:taxon-name-part taxon-name-part-type="species">fuscipennis</tp:taxon-name-part>
                        <object-id xmlns:xlink="http://www.w3.org/1999/xlink" xlink:type="simple">http://species-id.net/wiki/Mordellistena_fuscipennis</object-id>
								</tp:taxon-name><tp:taxon-authority>(Melsheimer, 1846)</tp:taxon-authority><xref ref-type="fig" rid="F9">Map 9</xref></tp:nomenclature><tp:treatment-sec sec-type="Material examined"><title>Material examined. </title><p><bold>New Brunswick, Carleton Co.</bold>,Jackson Falls,Bell Forest, <named-content xmlns:xlink="http://www.w3.org/1999/xlink" content-type="dwc:verbatimCoordinates" xlink:type="simple">46.2200°N, 67.7231°W</named-content>, 19–28.VII.2008, 28.VII-6.VIII.2008, 6–14.VIII.2008, R. P. Webster, mature hardwood forest, Lindgren funnel traps (5, AFC, RWC); same locality and forest type, 31.VII-7.VIII.2009, 7–12.VIII.2009, R. Webster &amp; M.-A. Giguère, Lindgren funnel trap (2, RWC). <bold>Queens Co.</bold>, Cranberry Lake P.N.A, <named-content xmlns:xlink="http://www.w3.org/1999/xlink" content-type="dwc:verbatimCoordinates" xlink:type="simple">46.1125°N, 65.6075°W</named-content>, 28.VII-6.VIII.2009, 6–14.VIII.2009, R. Webster &amp; M.-A. Giguère, old red oak forest, Lindgren funnel traps (2, AFC, RWC). <bold>Restigouche Co.</bold>, Dionne Brook P.N.A., <named-content xmlns:xlink="http://www.w3.org/1999/xlink" content-type="dwc:verbatimCoordinates" xlink:type="simple">47.9030°N, 68.3503°W</named-content>, 9–23.VIII.2011, M. Roy &amp; V. Webster, old-growth northern hardwood forest, Lindgren funnel trap (1, NBM); same locality and collectors but <named-content xmlns:xlink="http://www.w3.org/1999/xlink" content-type="dwc:verbatimCoordinates" xlink:type="simple">47.9064°N, 68.3441°W</named-content>, 28.VII-9.VIII.2011, old-growth white spruce and balsam fir forest, Lindgren funnel trap (1, NBM). <bold>Sunbury Co.</bold>, Acadia Research Forest, <named-content xmlns:xlink="http://www.w3.org/1999/xlink" content-type="dwc:verbatimCoordinates" xlink:type="simple">45.9866°N, 66.3841°W</named-content>, 21–29.VII.2009, R. Webster &amp; M.-A. Giguère, mature (110-year-old) red spruce forest with scattered red maple and balsam fir, Lindgren funnel trap (1, AFC). <bold>York Co.</bold>, Charters Settlement, <named-content xmlns:xlink="http://www.w3.org/1999/xlink" content-type="dwc:verbatimCoordinates" xlink:type="simple">45.8430°N, 66.7275°W</named-content>, 28.VIII.2004, R. P. Webster, mixed forest, on goldenrod (1, RWC); same locality and collector, <named-content xmlns:xlink="http://www.w3.org/1999/xlink" content-type="dwc:verbatimCoordinates" xlink:type="simple">45.8395°N, 66.7391°W</named-content>, 23.VII.2007, 5.VIII.2009, mixed forest, u.v. light and Lindgren funnel traps (3, NBM, RWC); 15 km W of Tracy off Rt. 645, <named-content xmlns:xlink="http://www.w3.org/1999/xlink" content-type="dwc:verbatimCoordinates" xlink:type="simple">45.6848°N, 66.8821°W</named-content>, 20–29.VII.2009, R. Webster &amp; M.-A. Giguère, old red pine forest, Lindgren funnel trap (1, AFC); 14 km WSW of Tracy, S of Rt. 645, <named-content xmlns:xlink="http://www.w3.org/1999/xlink" content-type="dwc:verbatimCoordinates" xlink:type="simple">45.6741°N, 66.8661°W</named-content>, 13–27.VII.2010, R. Webster &amp; C. MacKay, old mixed forest with red and white spruce, red and white pine, balsam fir, eastern white cedar, red maple, and <italic><tp:taxon-name>Populus</tp:taxon-name></italic> sp., Lindgren funnel trap (1, AFC).</p><fig id="F9" position="float" orientation="portrait"><label>Map 9.</label><caption><p>Collection localities in New Brunswick, Canada of <italic><tp:taxon-name>Mordellistena fuscipennis</tp:taxon-name></italic>.</p></caption><graphic xmlns:xlink="http://www.w3.org/1999/xlink" xlink:href="ZooKeys-179-243-g009.jpg" position="float" orientation="portrait" xlink:type="simple"/></fig></tp:treatment-sec><tp:treatment-sec sec-type="Collection and habitat data"><title>Collection and habitat data.</title><p>In Wisconsin, adults of <italic><tp:taxon-name>Mordellistena fuscipennis</tp:taxon-name></italic> were collected at a black light and from flight intercept and malaise traps in various hardwood forests (<xref ref-type="bibr" rid="B16">Lisberg and Young 2003</xref>). In Nova Scotia, adults were collected from deciduous and mixed coniferous forests (<xref ref-type="bibr" rid="B18">Majka and Jackman (2006)</xref>. This species was also found in various deciduous and conifer forest types in New Brunswick. Adults were captured in Lindgren funnel traps in a mature hardwood forest with sugar maple, American beech, and white ash, an old red oak forest, an old-growth northern hardwood forest with sugar maple and yellow birch (<italic><tp:taxon-name>Betula alleghaniensis</tp:taxon-name></italic> Britt.), in old and mature mixed forests, in an old red pine (<italic><tp:taxon-name>Pinus resinosa</tp:taxon-name></italic> Ait.) forest, in a mature red spruce forest, and in an old-growth white spruce (<italic><tp:taxon-name>Picea glauca</tp:taxon-name></italic> (Moench) and balsam fir (<italic><tp:taxon-name>Abies balsamea</tp:taxon-name></italic><!--PageBreak--> (L.) Mill.) forest. The only adult with specific micro-habitat data was collected from goldenrod (<italic><tp:taxon-name>Solidago</tp:taxon-name></italic> sp.) flowers. Two individuals were collected at an ultraviolet light near a mixed forest. Adults were collected during July and August.</p></tp:treatment-sec><tp:treatment-sec sec-type="Distribution"><title>Distribution in Canada and Alaska.</title><p>ON, QC, <bold>NB</bold>, PE, NS, (<xref ref-type="bibr" rid="B19">McNamara 1991</xref>; <xref ref-type="bibr" rid="B18">Majka and Jackman 2006</xref>).</p></tp:treatment-sec><ref-list><ref id="B16"><mixed-citation xmlns:xlink="http://www.w3.org/1999/xlink" xlink:type="simple"><person-group><name name-style="western"><surname>Lisberg</surname><given-names>AE</given-names></name><name name-style="western"><surname>Young</surname><given-names>DK</given-names></name></person-group> (<year>2003</year>)<article-title> An annotated checklist of Wisconsin Mordellidae (Coleoptera).</article-title><source>Insecta Mundi </source><volume>17</volume>: <fpage>195</fpage>-<lpage>202</lpage>.</mixed-citation></ref><ref id="B18"><mixed-citation xmlns:xlink="http://www.w3.org/1999/xlink" xlink:type="simple"><person-group><name name-style="western"><surname>Majka</surname><given-names>CG</given-names></name><name name-style="western"><surname>Jackman</surname><given-names>JA</given-names></name></person-group> (<year>2006</year>)<article-title> The Mordellidae (Coleoptera) of the Maritime provinces of Canada.</article-title><source>The Canadian Entomologist </source><volume>138</volume>: <fpage>292</fpage>-<lpage>304</lpage>. doi: <ext-link ext-link-type="uri" xlink:href="http://dx.doi.org/10.4039/n05-080" xlink:type="simple">10.4039/n05-080</ext-link></mixed-citation></ref><ref id="B19"><mixed-citation xmlns:xlink="http://www.w3.org/1999/xlink" xlink:type="simple"><person-group><name name-style="western"><surname>McNamara</surname><given-names>J</given-names></name></person-group> (<year>1991</year>)<article-title> Family Mordellidae: tumbling flower beetles.</article-title> In: <person-group><name name-style="western"><surname>Bousquet</surname><given-names>Y</given-names></name></person-group> (<role>Ed</role>). <issue-title>Checklist of Beetles of Canada and Alaska.</issue-title><source>Publication 1861/E, Agriculture Canada, Research Branch, Ottawa, Ontario</source>: <fpage>248</fpage>-<lpage>250</lpage>.</mixed-citation></ref></ref-list></tp:taxon-treatment>
