# Supplementary material for: New Coleoptera records from New Brunswick, Canada: Mordellidae and Ripiphoridae
Source: Zookeys. 2012 Apr 4;(179):243–56. doi: 10.3897/zookeys.179.2583 (PMC3337063; doi:10.3897/zookeys.179.2583)
Supplement: XML Treatment for Mordellistena ornata [file zookeys.179.2583-treatment10.xml]

<!DOCTYPE tp:taxon-treatment
  PUBLIC "-//TaxonX//DTD Taxonomic Treatment Publishing DTD v0 20100105//EN" "tax-treatment-NSO.dtd">
<tp:taxon-treatment xmlns:tp="http://www.plazi.org/taxpub"><tp:treatment-meta><mixed-citation publication-type="journal"><person-group><name><surname>Webster</surname><given-names>Reginald P.</given-names></name><name><surname>Sweeney</surname><given-names>Jon D.</given-names></name><name><surname>DeMerchant</surname><given-names>Ian</given-names></name></person-group><article-title>New Coleoptera records from New Brunswick, Canada: Mordellidae and Ripiphoridae</article-title><source>Zookeys</source><day>4</day><month>4</month><year>2012</year><volume>2012</volume><issue>179</issue><fpage>243</fpage><lpage>256</lpage><pub-id pub-id-type="doi">10.3897/zookeys.179.2583</pub-id></mixed-citation></tp:treatment-meta><tp:nomenclature><tp:taxon-name>
                            <tp:taxon-name-part taxon-name-part-type="genus">Mordellistena</tp:taxon-name-part>
                            <tp:taxon-name-part taxon-name-part-type="species">ornata</tp:taxon-name-part>
                        <object-id xmlns:xlink="http://www.w3.org/1999/xlink" xlink:type="simple">http://species-id.net/wiki/Mordellistena_ornata</object-id>
								</tp:taxon-name><tp:taxon-authority>(Melsheimer, 1846)**</tp:taxon-authority><xref ref-type="fig" rid="F10">Map 10</xref></tp:nomenclature><tp:treatment-sec sec-type="Material examined"><title>Material examined.</title><p><bold>New Brunswick,</bold> <bold>Carleton Co.</bold>,Jackson Falls,Bell Forest, <named-content xmlns:xlink="http://www.w3.org/1999/xlink" content-type="dwc:verbatimCoordinates" xlink:type="simple">46.2152°N, 67.7190°W</named-content>, 12.VII.2004, K. Bredin, J. Edsall, &amp; R. Webster, river margin, sweeping foliage (1, RWC). <bold>Queens Co.</bold>, Grand Lake Meadows P.N.A., <named-content xmlns:xlink="http://www.w3.org/1999/xlink" content-type="dwc:verbatimCoordinates" xlink:type="simple">45.8227°N, 66.1209°W</named-content>, 15–29.VI.2009, R. Webster &amp; C. MacKay, old silver maple forest with green ash and seasonally flooded marsh, Lindgren funnel trap (1, AFC).</p><fig id="F10" position="float" orientation="portrait"><label>Map 10.</label><caption><p>Collection localities in New Brunswick, Canada of <italic><tp:taxon-name>Mordellistena ornata</tp:taxon-name></italic>.</p></caption><graphic xmlns:xlink="http://www.w3.org/1999/xlink" xlink:href="ZooKeys-179-243-g010.jpg" position="float" orientation="portrait" xlink:type="simple"/></fig></tp:treatment-sec><tp:treatment-sec sec-type="Collection and habitat data"><title>Collection and habitat data.</title><p>In Wisconsin, <italic><tp:taxon-name>Mordellistena ornata</tp:taxon-name></italic> was collected from sumac (<italic><tp:taxon-name>Rhus</tp:taxon-name></italic> sp.), poplar (<italic><tp:taxon-name>Populus</tp:taxon-name></italic> sp.), <italic><tp:taxon-name>Ceanothus</tp:taxon-name></italic> sp., and flowers of two <italic><tp:taxon-name>Cornus</tp:taxon-name></italic> species (<xref ref-type="bibr" rid="B16">Lisberg and Young 2003</xref>). Adults were also captured in flight intercept and malaise traps in oak forests, and in southern and northern hardwood forests. In New Brunswick, this species was swept from foliage along a river margin and captured in a Lindgren funnel trap deployed in an old silver maple swamp. Adults were captured during June and July.</p></tp:treatment-sec><tp:treatment-sec sec-type="Distribution"><title>Distribution in Canada and Alaska.</title><p>SK, MB, ON, QC, <bold>NB</bold> (<xref ref-type="bibr" rid="B19">McNamara 1991</xref>).</p></tp:treatment-sec><ref-list><ref id="B16"><mixed-citation xmlns:xlink="http://www.w3.org/1999/xlink" xlink:type="simple"><person-group><name name-style="western"><surname>Lisberg</surname><given-names>AE</given-names></name><name name-style="western"><surname>Young</surname><given-names>DK</given-names></name></person-group> (<year>2003</year>)<article-title> An annotated checklist of Wisconsin Mordellidae (Coleoptera).</article-title><source>Insecta Mundi </source><volume>17</volume>: <fpage>195</fpage>-<lpage>202</lpage>.</mixed-citation></ref><ref id="B19"><mixed-citation xmlns:xlink="http://www.w3.org/1999/xlink" xlink:type="simple"><person-group><name name-style="western"><surname>McNamara</surname><given-names>J</given-names></name></person-group> (<year>1991</year>)<article-title> Family Mordellidae: tumbling flower beetles.</article-title> In: <person-group><name name-style="western"><surname>Bousquet</surname><given-names>Y</given-names></name></person-group> (<role>Ed</role>). <issue-title>Checklist of Beetles of Canada and Alaska.</issue-title><source>Publication 1861/E, Agriculture Canada, Research Branch, Ottawa, Ontario</source>: <fpage>248</fpage>-<lpage>250</lpage>.</mixed-citation></ref></ref-list></tp:taxon-treatment>
