# Supplementary material for: New Coleoptera records from New Brunswick, Canada: Mordellidae and Ripiphoridae
Source: Zookeys. 2012 Apr 4;(179):243–56. doi: 10.3897/zookeys.179.2583 (PMC3337063; doi:10.3897/zookeys.179.2583)
Supplement: XML Treatment for Mordellistena picilabris [file zookeys.179.2583-treatment11.xml]

<!DOCTYPE tp:taxon-treatment
  PUBLIC "-//TaxonX//DTD Taxonomic Treatment Publishing DTD v0 20100105//EN" "tax-treatment-NSO.dtd">
<tp:taxon-treatment xmlns:tp="http://www.plazi.org/taxpub"><tp:treatment-meta><mixed-citation publication-type="journal"><person-group><name><surname>Webster</surname><given-names>Reginald P.</given-names></name><name><surname>Sweeney</surname><given-names>Jon D.</given-names></name><name><surname>DeMerchant</surname><given-names>Ian</given-names></name></person-group><article-title>New Coleoptera records from New Brunswick, Canada: Mordellidae and Ripiphoridae</article-title><source>Zookeys</source><day>4</day><month>4</month><year>2012</year><volume>2012</volume><issue>179</issue><fpage>243</fpage><lpage>256</lpage><pub-id pub-id-type="doi">10.3897/zookeys.179.2583</pub-id></mixed-citation></tp:treatment-meta><tp:nomenclature><tp:taxon-name>
                            <tp:taxon-name-part taxon-name-part-type="genus">Mordellistena</tp:taxon-name-part>
                            <tp:taxon-name-part taxon-name-part-type="species">picilabris</tp:taxon-name-part>
                        <object-id xmlns:xlink="http://www.w3.org/1999/xlink" xlink:type="simple">http://species-id.net/wiki/Mordellistena_picilabris</object-id>
								</tp:taxon-name><tp:taxon-authority>Helmuth, 1864</tp:taxon-authority><xref ref-type="fig" rid="F11">Map 11</xref></tp:nomenclature><tp:treatment-sec sec-type="Material examined"><title>Material examined.</title><p><bold>New Brunswick, Albert Co.</bold>, Mary’s Point, 21.V.2005, C. G. Majka, salt marsh, on flowers (1, CGMC). <bold>Restigouche Co.</bold>, Blackland, 22.VIII.2007, J. S. McIvor, in grass (1, CGMC). <bold>Sunbury Co.</bold>, 9.5 km NE of jct. 101 &amp; 645, <named-content xmlns:xlink="http://www.w3.org/1999/xlink" content-type="dwc:verbatimCoordinates" xlink:type="simple">45.7586°N, 66.6755°W</named-content>, 17.VII.2008, R. P. Webster, old field with open sandy areas, sweeping foliage (1, RWC). <bold>York Co.</bold>, Charters Settlement, <named-content xmlns:xlink="http://www.w3.org/1999/xlink" content-type="dwc:verbatimCoordinates" xlink:type="simple">45.8340°N, 66.7450°W</named-content>, 10.VII.2005, R. P. Webster, old field, sweeping (1, RWC); same locality and collector but <named-content xmlns:xlink="http://www.w3.org/1999/xlink" content-type="dwc:verbatimCoordinates" xlink:type="simple">45.8430°N, 66.7275°W</named-content>, 20.VII.2008, old field within regenerating (20 years-old) mixed forest, seeping flowers of <italic><tp:taxon-name>Aralia hispida</tp:taxon-name></italic> (1, RWC).</p><fig id="F11" position="float" orientation="portrait"><label>Map 11.</label><caption><p>Collection localities in New Brunswick, Canada of <italic><tp:taxon-name>Mordellistena picilabris</tp:taxon-name></italic>.</p></caption><graphic xmlns:xlink="http://www.w3.org/1999/xlink" xlink:href="ZooKeys-179-243-g011.jpg" position="float" orientation="portrait" xlink:type="simple"/></fig></tp:treatment-sec><tp:treatment-sec sec-type="Collection and habitat data"><title>Collection and habitat data.</title><p>In New Brunswick, <italic><tp:taxon-name>Mordellistena picilabris</tp:taxon-name></italic> was collected from flowers in a salt marsh, from grass, and by sweeping foliage and <italic><tp:taxon-name>Aralia hispida</tp:taxon-name></italic> in old fields. Adults were captured during May, July, and August.</p></tp:treatment-sec><tp:treatment-sec sec-type="Distribution"><title>Distribution in Canada and Alaska.</title><p>MB, <bold>NB</bold>, NS, PE (<xref ref-type="bibr" rid="B19">McNamara 1991</xref>; <xref ref-type="bibr" rid="B18">Majka and Jackman 2006</xref>). <xref ref-type="bibr" rid="B18">Majka and Jackman (2006)</xref> reported this species as newly recorded for New Brunswick, Nova Scotia, and Prince Edward Island in <xref ref-type="table" rid="T1">Table 1</xref> of their list of species of the Maritime provinces but inadvertently included no supporting data for the New Brunswick record. Here, we include this record and additional records that establish the presence of this species for New Brunswick.</p></tp:treatment-sec><tp:treatment-sec><!--Section generated to contain objects referenced in tp:taxon-treatment.--><table-wrap id="T1" position="float" orientation="portrait"><label>Table 1.</label><caption><p>Species of <tp:taxon-name>Tenebrionidae</tp:taxon-name> and <tp:taxon-name>Zopheridae</tp:taxon-name> recorded from New Brunswick, Canada.</p></caption><table><tbody><tr><td rowspan="1" colspan="1"><bold>Family <tp:taxon-name>Mordellidae</tp:taxon-name> Latreille</bold></td></tr><tr><td rowspan="1" colspan="1"><bold>Subfamily <tp:taxon-name>Mordellinae</tp:taxon-name> Latreille</bold></td></tr><tr><td rowspan="1" colspan="1"><bold>Tribe <tp:taxon-name>Mordellini</tp:taxon-name> Latreille</bold></td></tr><tr><td rowspan="1" colspan="1"><italic><tp:taxon-name>Mordella atrata atrata</tp:taxon-name></italic> Melsheimer</td></tr><tr><td rowspan="1" colspan="1"><italic><tp:taxon-name>Mordella marginata marginata</tp:taxon-name></italic> Melsheimer</td></tr><tr><td rowspan="1" colspan="1"><italic><tp:taxon-name>Mordella melaena</tp:taxon-name></italic> Germar</td></tr><tr><td rowspan="1" colspan="1"><italic><tp:taxon-name>Mordellaria borealis</tp:taxon-name></italic> (LeConte)</td></tr><tr><td rowspan="1" colspan="1"><italic><tp:taxon-name>Mordellaria serval</tp:taxon-name></italic> (Say)</td></tr><tr><td rowspan="1" colspan="1"><italic><tp:taxon-name>Mordellaria undulata</tp:taxon-name></italic> (Melsheimer)**</td></tr><tr><td rowspan="1" colspan="1"><italic><tp:taxon-name>Tomoxia inclusa</tp:taxon-name></italic> LeConte**</td></tr><tr><td rowspan="1" colspan="1"><italic><tp:taxon-name>Tomoxia lineella</tp:taxon-name></italic> LeConte</td></tr><tr><td rowspan="1" colspan="1"><italic><tp:taxon-name>Yakuhananomia bidentata</tp:taxon-name></italic> (Say)**</td></tr><tr><td rowspan="1" colspan="1"><bold>Tribe <tp:taxon-name>Mordellistenini</tp:taxon-name> Ermisch</bold></td></tr><tr><td rowspan="1" colspan="1"><italic><tp:taxon-name>Falsomordellistena discolor</tp:taxon-name></italic> (Melsheimer)**</td></tr><tr><td rowspan="1" colspan="1"><italic><tp:taxon-name>Falsomordellistena pubescens</tp:taxon-name></italic> (Fabricius)***</td></tr><tr><td rowspan="1" colspan="1"><italic><tp:taxon-name>Glipostenoda ambusta</tp:taxon-name></italic> (LeConte)*</td></tr><tr><td rowspan="1" colspan="1"><italic><tp:taxon-name>Mordellina ancilla</tp:taxon-name></italic> (LeConte)*</td></tr><tr><td rowspan="1" colspan="1"><italic><tp:taxon-name>Mordellina infima</tp:taxon-name></italic> (LeConte)</td></tr><tr><td rowspan="1" colspan="1"><italic><tp:taxon-name>Mordellina nigricans</tp:taxon-name></italic> (Melsheimer)</td></tr><tr><td rowspan="1" colspan="1"><italic><tp:taxon-name>Mordellina pustulata</tp:taxon-name></italic> (Mlesheimer)*</td></tr><tr><td rowspan="1" colspan="1"><italic><tp:taxon-name>Mordellistena aspersa</tp:taxon-name></italic> (Melsheimer)</td></tr><tr><td rowspan="1" colspan="1"><italic><tp:taxon-name>Mordellistena cervicalis</tp:taxon-name></italic> LeConte</td></tr><tr><td rowspan="1" colspan="1"><italic><tp:taxon-name>Mordellistena errans</tp:taxon-name></italic> Fall</td></tr><tr><td rowspan="1" colspan="1"><italic><tp:taxon-name>Mordellistena frosti</tp:taxon-name></italic> Liljeblad</td></tr><tr><td rowspan="1" colspan="1"><italic><tp:taxon-name>Mordellistena fuscipennis</tp:taxon-name></italic> (Melsheimer)*</td></tr><tr><td rowspan="1" colspan="1"><italic><tp:taxon-name>Mordellistena indistincta</tp:taxon-name></italic> Smith</td></tr><tr><td rowspan="1" colspan="1"><italic><tp:taxon-name>Mordellistena limbalis</tp:taxon-name></italic> (Melsheimer)</td></tr><tr><td rowspan="1" colspan="1"><italic><tp:taxon-name>Mordellistena marginalis</tp:taxon-name></italic> (Say)</td></tr><tr><td rowspan="1" colspan="1"><italic><tp:taxon-name>Mordellistena ornata</tp:taxon-name></italic> (Melsheimer)**</td></tr><tr><td rowspan="1" colspan="1"><italic><tp:taxon-name>Mordellistena picilabris</tp:taxon-name></italic> Helmuth*</td></tr><tr><td rowspan="1" colspan="1"><italic><tp:taxon-name>Mordellistena syntaenia</tp:taxon-name></italic> Liljeblad</td></tr><tr><td rowspan="1" colspan="1"><italic><tp:taxon-name>Mordellistena tosta</tp:taxon-name></italic> LeConte</td></tr><tr><td rowspan="1" colspan="1"><italic><tp:taxon-name>Mordellistena trifasciata</tp:taxon-name></italic> (Say)</td></tr><tr><td rowspan="1" colspan="1"><italic><tp:taxon-name>Mordellochroa scapularis</tp:taxon-name></italic> (Say)</td></tr><tr><td rowspan="1" colspan="1"><bold>Family <tp:taxon-name>Rhipiphoridae</tp:taxon-name> Gemminger</bold></td></tr><tr><td rowspan="1" colspan="1"><bold>Subfamily <tp:taxon-name>Pelecotominae</tp:taxon-name> Seidlitz</bold></td></tr><tr><td rowspan="1" colspan="1"><italic><tp:taxon-name>Pelecotoma flavipes</tp:taxon-name></italic> Melsheimer**</td></tr><tr><td rowspan="1" colspan="1"><bold>Subfamily <tp:taxon-name>Ripiphorinae</tp:taxon-name> Gemminger</bold></td></tr><tr><td rowspan="1" colspan="1"><bold>Tribe <tp:taxon-name>Ripiphorini</tp:taxon-name> Gemminger</bold></td></tr><tr><td rowspan="1" colspan="1"><italic><tp:taxon-name>Ripiphorus fasciatus</tp:taxon-name></italic> (Say)</td></tr></tbody></table><table-wrap-foot><fn><p><bold>Notes:</bold> *New to province; **New to Maritime provinces.</p></fn></table-wrap-foot></table-wrap></tp:treatment-sec><ref-list><ref id="B19"><mixed-citation xmlns:xlink="http://www.w3.org/1999/xlink" xlink:type="simple"><person-group><name name-style="western"><surname>McNamara</surname><given-names>J</given-names></name></person-group> (<year>1991</year>)<article-title> Family Mordellidae: tumbling flower beetles.</article-title> In: <person-group><name name-style="western"><surname>Bousquet</surname><given-names>Y</given-names></name></person-group> (<role>Ed</role>). <issue-title>Checklist of Beetles of Canada and Alaska.</issue-title><source>Publication 1861/E, Agriculture Canada, Research Branch, Ottawa, Ontario</source>: <fpage>248</fpage>-<lpage>250</lpage>.</mixed-citation></ref><ref id="B18"><mixed-citation xmlns:xlink="http://www.w3.org/1999/xlink" xlink:type="simple"><person-group><name name-style="western"><surname>Majka</surname><given-names>CG</given-names></name><name name-style="western"><surname>Jackman</surname><given-names>JA</given-names></name></person-group> (<year>2006</year>)<article-title> The Mordellidae (Coleoptera) of the Maritime provinces of Canada.</article-title><source>The Canadian Entomologist </source><volume>138</volume>: <fpage>292</fpage>-<lpage>304</lpage>. doi: <ext-link ext-link-type="uri" xlink:href="http://dx.doi.org/10.4039/n05-080" xlink:type="simple">10.4039/n05-080</ext-link></mixed-citation></ref></ref-list></tp:taxon-treatment>
