# Supplementary material for: New Coleoptera records from New Brunswick, Canada: Mordellidae and Ripiphoridae
Source: Zookeys. 2012 Apr 4;(179):243–56. doi: 10.3897/zookeys.179.2583 (PMC3337063; doi:10.3897/zookeys.179.2583)
Supplement: XML Treatment for Pelecotoma flavipes [file zookeys.179.2583-treatment12.xml]

<!DOCTYPE tp:taxon-treatment
  PUBLIC "-//TaxonX//DTD Taxonomic Treatment Publishing DTD v0 20100105//EN" "tax-treatment-NSO.dtd">
<tp:taxon-treatment xmlns:tp="http://www.plazi.org/taxpub"><tp:treatment-meta><mixed-citation publication-type="journal"><person-group><name><surname>Webster</surname><given-names>Reginald P.</given-names></name><name><surname>Sweeney</surname><given-names>Jon D.</given-names></name><name><surname>DeMerchant</surname><given-names>Ian</given-names></name></person-group><article-title>New Coleoptera records from New Brunswick, Canada: Mordellidae and Ripiphoridae</article-title><source>Zookeys</source><day>4</day><month>4</month><year>2012</year><volume>2012</volume><issue>179</issue><fpage>243</fpage><lpage>256</lpage><pub-id pub-id-type="doi">10.3897/zookeys.179.2583</pub-id></mixed-citation></tp:treatment-meta><tp:nomenclature><tp:taxon-name>
                            <tp:taxon-name-part taxon-name-part-type="genus">Pelecotoma</tp:taxon-name-part>
                            <tp:taxon-name-part taxon-name-part-type="species">flavipes</tp:taxon-name-part>
                        <object-id xmlns:xlink="http://www.w3.org/1999/xlink" xlink:type="simple">http://species-id.net/wiki/Pelecotoma_flavipes</object-id>
								</tp:taxon-name><tp:taxon-authority>Melsheimer, 1846**</tp:taxon-authority><xref ref-type="fig" rid="F12">Map 12</xref></tp:nomenclature><tp:treatment-sec sec-type="Material examined"><title>Material examined.</title><p><bold>New Brunswick, Queens Co.</bold>, Cranberry Lake P.N.A, <named-content xmlns:xlink="http://www.w3.org/1999/xlink" content-type="dwc:verbatimCoordinates" xlink:type="simple">46.1125°N, 65.6075°W</named-content>, 10–15.VII.2009, R. Webster &amp; M.-A. Giguère, old red oak forest, Lindgren funnel traps (2, RWC); same locality data and forest type, 7–13.VII.2011, 13–20.VII.2011, M. Roy &amp; V. Webster, Lindgren funnel traps in forest canopy (13, AFC, NBM, RWC). <bold>Victoria Co.</bold>, Arthurette, (no day given).III.1959, C. C. Smith, emerged from barn timbers (1, AFC). <bold>York Co.</bold>, 15 km W of Tracy off Rt. 645, <named-content xmlns:xlink="http://www.w3.org/1999/xlink" content-type="dwc:verbatimCoordinates" xlink:type="simple">45.6848°N, 66.8821°W</named-content>, 30.VI–13.VII.2010, R. Webster &amp; K. Burgess, old red pine forest, Lindgren funnel trap (in forest canopy) (1, AFC).</p><fig id="F12" position="float" orientation="portrait"><label>Map 12.</label><caption><p>Collection localities in New Brunswick, Canada of <italic><tp:taxon-name>Pelecotoma flavipes</tp:taxon-name></italic>.</p></caption><graphic xmlns:xlink="http://www.w3.org/1999/xlink" xlink:href="ZooKeys-179-243-g012.jpg" position="float" orientation="portrait" xlink:type="simple"/></fig></tp:treatment-sec><tp:treatment-sec sec-type="Collection and habitat data"><title>Collection and habitat data.</title><p>A large series of this species was captured in Lindgren funnel traps in an old red oak forest. Most individuals were captured in traps in the forest canopy. One individual was captured in a Lindgren funnel trap in the canopy of a red pine in an old red pine forest; another emerged from barn timbers. Adults were captured during July. This species is a parasitoid of <italic><tp:taxon-name>Ptilinus ruficornis</tp:taxon-name></italic> (Say) (<tp:taxon-name>Anobiidae</tp:taxon-name>) and is found on exposed dead wood of sugar maples, American beech, and oak (<xref ref-type="bibr" rid="B20">Stephens 1968</xref>; <xref ref-type="bibr" rid="B1">Acciavatti and Simone 1976</xref>) and probably has a life history similar to that of <italic><tp:taxon-name>Pelecotoma fennica</tp:taxon-name></italic> (<xref ref-type="bibr" rid="B21">Svácha 1994</xref>). <italic><tp:taxon-name>Ptilinus ruficornis</tp:taxon-name></italic> was common at both localities where <italic><tp:taxon-name>Pelecotoma flavipes</tp:taxon-name></italic> was collected.</p></tp:treatment-sec><tp:treatment-sec sec-type="Distribution"><title>Distribution in Canada and Alaska.</title><p>ON, QC, <bold>NB</bold> (<xref ref-type="bibr" rid="B5">Campbell 1991</xref>)<!--PageBreak--><!--PageBreak--></p></tp:treatment-sec><ref-list><ref id="B20"><mixed-citation xmlns:xlink="http://www.w3.org/1999/xlink" xlink:type="simple"><person-group><name name-style="western"><surname>Stephens</surname><given-names>K</given-names></name></person-group> (<year>1968</year>)<source> Observations on <italic>Pelecotoma flavipes</italic> Melsheimer (Coleoptera: Rhipiphoridae). The Coleopterists Bulletin 22: 30.</source></mixed-citation></ref><ref id="B1"><mixed-citation xmlns:xlink="http://www.w3.org/1999/xlink" xlink:type="simple"><person-group><name name-style="western"><surname>Acciavatti</surname><given-names>RE</given-names></name><name name-style="western"><surname>Simone</surname><given-names>JB</given-names></name></person-group> (<year>1976</year>)<article-title> The occurrence of anobiid species in a northern hardwood forest and the emergence, flight and host selection behaviour of <italic>Ptilinus ruficornis</italic> (Say) (Coleoptera: Anobiidae).</article-title><source>Material und Organismen </source><volume>3</volume>: <fpage>419</fpage>-<lpage>427</lpage>.</mixed-citation></ref><ref id="B21"><mixed-citation xmlns:xlink="http://www.w3.org/1999/xlink" xlink:type="simple"><person-group><name name-style="western"><surname>Svácha</surname><given-names>P</given-names></name></person-group> (<year>1994</year>)<article-title> Bionomics, behaviour, and immature stages of <italic>Pelecotoma fennica</italic> (Paykull) (Coleoptera: Rhipiphoridae).</article-title><source>Journal of Natural History </source><volume>28</volume>: <fpage>585</fpage>-<lpage>618</lpage>. doi: <ext-link ext-link-type="uri" xlink:href="http://dx.doi.org/10.1080/00222939400770271" xlink:type="simple">10.1080/00222939400770271</ext-link></mixed-citation></ref><ref id="B5"><mixed-citation xmlns:xlink="http://www.w3.org/1999/xlink" xlink:type="simple"><person-group><name name-style="western"><surname>Campbell</surname><given-names>JM</given-names></name></person-group> (<year>1991</year>)<article-title> Family Rhipiphoridae: wedge-shaped beetles.</article-title> In: <person-group><name name-style="western"><surname>Bousquet</surname><given-names>Y</given-names></name></person-group> (<role>Ed</role>). <issue-title>Checklist of Beetles of Canada and Alaska.</issue-title><source>Publication 1861/E, Agriculture Canada, Research Branch, Ottawa, Ontario</source>: <fpage>250</fpage>-<lpage>251</lpage>.</mixed-citation></ref></ref-list></tp:taxon-treatment>
